# Supplementary material for: Drug Repositioning and Subgroup Discovery for Precision Medicine Implementation in Triple Negative Breast Cancer
Source: Cancers (Basel). 2021 Dec 14;13(24):6278. doi: 10.3390/cancers13246278 (PMC8699385; doi:10.3390/cancers13246278)
Supplement: Supplementary file 1 [file cancers-13-06278-s001.zip]

Archive with 1 entries (1 files):
- cancers-1397615-supplementary.pdf
